# Supplementary material for: Integrative Genomic and Transcriptomic Profiling Reveals a Differential Molecular Signature in Uterine Leiomyoma versus Leiomyosarcoma
Source: Int J Mol Sci. 2022 Feb 16;23(4):2190. doi: 10.3390/ijms23042190 (PMC8877247; doi:10.3390/ijms23042190)
Supplement: Supplementary file 1 [file ijms-23-02190-s001.zip]

Archive with 3 entries (3 files):
- ijms-1582000-supplementary_figures.zip
- ijms-1582000_Supplementary-Tables.pdf
- suppM&M_IJMS_01172022_rev_Integrative_LMS-LM.pdf
